# Supplementary material for: Artificial intelligence based hybrid solar energy systems with smart materials and adaptive photovoltaics for sustainable power generation
Source: Sci Rep. 2025 May 19;15:17370. doi: 10.1038/s41598-025-01788-4 (PMC12089516; doi:10.1038/s41598-025-01788-4)
Supplement: Supplementary file 1 — Supplementary Material 1 [file 41598_2025_1788_MOESM1_ESM.xlsx]

## Sheet: solar_energy_dataset_jan2024_ja
Table S1: Environmental Parameters and Energy Output Comparison for AI-Based and Conventional Solar Systems Dataset
Date	Solar Irradiance (W/mÂ²)	Ambient Temperature (Â°C)	Humidity (%)	Wind Speed (m/s)	AI-Based Energy Output (kWh/mÂ²)	Conventional Energy Output (kWh/mÂ²)
2024-01-01	699.343	31.1205	56.1238	4.83266	1541.95	1420.82
2024-01-02	572.347	30.063	24.4612	3.69298	1658.86	1373.32
2024-01-03	729.538	30.4884	65.4373	4.99602	1766.99	1445.31
2024-01-04	904.606	26.135	57.089	0	1639.47	1378.71
2024-01-05	553.169	30.1226	53.8404	7.17675	1480.41	1288.76
2024-01-06	553.173	32.49	64.7404	2.72082	1644.46	1386.15
2024-01-07	915.843	37.2557	74.9821	5.21637	1719.66	1235.63
2024-01-08	753.487	34.7964	65.2156	0.920188	1539.02	1360.86
2024-01-09	506.105	40.7659	22.3869	4.22555	1586.6	1346.68
2024-01-10	708.512	26.1633	30.8063	0.893169	1601.47	1329.19
2024-01-11	507.316	34.3616	40.6277	1.75246	1521.51	1337.15
2024-01-12	506.854	30.9167	50.3914	6.82806	1664.83	1161.82
2024-01-13	648.392	40.949	57.7649	2.61864	1587.91	1295.13
2024-01-14	217.344	25.9585	39.1138	3.43487	1641.95	1359.28
2024-01-15	255.016	25.8014	52.8015	4.74014	1511.25	1365.99
2024-01-16	487.542	27.003	38.6693	3.99136	1556.25	1247.23
2024-01-17	397.434	19.3805	40.8272	3.30084	1672.24	1476.57
2024-01-18	662.849	27.3712	28.9001	3.72992	1562.72	1263.38
2024-01-19	418.395	26.2043	36.1515	7.80683	1772.7	1446.95
2024-01-20	317.539	30.752	29.7247	2.88476	1560.04	1392.72
2024-01-21	893.13	31.7088	35.3619	3.4022	1622.47	1285.38
2024-01-22	554.845	39.3809	65.8046	5.10131	1693.26	1527.53
2024-01-23	613.506	34.7521	35.759	5.21105	1458.16	1230.64
2024-01-24	315.05	27.1155	89.4857	5.37406	1423.92	1441.92
2024-01-25	491.123	25.5079	57.3998	4.27746	1447.43	1450.06
2024-01-26	622.185	32.4596	52.7725	0.71399	1726.26	1282.94
2024-01-27	369.801	23.3988	37.1246	6.26686	1544.81	1489.25
2024-01-28	675.14	39.1573	60.5046	0.707309	1800	1325
2024-01-29	479.872	35.8972	41.3654	3.60527	1543.58	1378.87
2024-01-30	541.661	27.6541	51.8301	1.49145	1618.46	1376.03
2024-01-31	479.659	21.4343	88.4013	2.87172	1754.21	1336.57
2024-02-01	970.456	36.7694	48.5591	3.65752	1800	1431.08
2024-02-02	597.301	29.4273	67.2391	3.64271	1800	1429.35
2024-02-03	388.458	36.1891	39.4524	3.84384	1720.84	1175.15
2024-02-04	764.509	22.0279	49.4752	6.22742	1702.41	1480.43
2024-02-05	355.831	27.0031	76.562	3.90707	1659.25	1183.75
2024-02-06	641.773	30.0262	40.5955	2.51169	1677.84	1453.25
2024-02-07	208.066	30.2349	77.1867	4.92817	1544.88	1462.67
2024-02-08	334.363	27.7497	60.6163	5.37894	1518.18	1240.9
2024-02-09	639.372	33.1142	41.563	0.544784	1599.66	1308.92
2024-02-10	747.693	24.6619	59.4861	4.1948	1582.98	1239.43
2024-02-11	634.274	29.2881	64.5883	4.40235	1554.68	1328.51
2024-02-12	576.87	30.6015	59.3271	2.40487	1669.64	1319.2
2024-02-13	539.779	32.5722	26.4466	5.75141	1695.53	1427.97
2024-02-14	304.296	33.5581	39.0929	2.69989	1608.84	1481.03
2024-02-15	456.031	24.3768	46.2872	3.25115	1747.75	1489.57
2024-02-16	507.872	22.3294	48.8835	2.65386	1485.83	1293.78
2024-02-17	811.424	36.3884	59.3101	3.03116	1580.63	1329.08
2024-02-18	668.724	31.6616	52.6655	0.80745	1528.32	1181.66
2024-02-19	247.392	26.2576	29.9698	0.119898	1413.35	1269.41
2024-02-20	664.817	37.7558	55.703	6.18901	1591.73	1446.49
2024-02-21	522.984	30.5784	59.1588	1.30608	1587.83	1511.56
2024-02-22	464.616	35.8965	58.3969	1.01722	1751.34	1226.57
2024-02-23	722.335	30.3376	66.2117	0	1663.08	1290.75
2024-02-24	806.2	40.3037	62.5088	1.72208	1497.58	1347.36
2024-02-25	786.256	38.7767	56.8877	0.35382	1785.41	1378.02
2024-02-26	432.156	28.7552	48.9475	6.28403	1722.1	1269.04
2024-02-27	538.158	34.8579	25.0856	5.01963	1658.21	1392.41
2024-02-28	666.253	33.2269	56.4443	1.6237	1577.35	1302.62
2024-02-29	795.109	36.8432	53.1153	7.50487	1504.06	1348.55
2024-03-01	504.165	25.1754	54.0737	4.96353	1562.78	1404.63
2024-03-02	562.868	33.4303	30.8488	2.35034	1708.87	1350.64
2024-03-03	378.733	35.2921	33.7842	0	1788.46	1306.36
2024-03-04	360.759	21.2063	65.7973	7.58189	1754.32	1339.04
2024-03-05	762.505	24.0837	49.4067	0.220855	1551.12	1341.16
2024-03-06	871.248	19.8038	60.2225	0	1488.04	1313
2024-03-07	585.598	28.653	50.4248	5.04514	1614.09	1324.12
2024-03-08	800.707	33.5877	50.4463	7.8795	1423.16	1509.86
2024-03-09	672.327	37.5118	64.0743	5.76855	1632.32	1406.09
2024-03-10	470.976	30.3705	42.2593	4.12782	1585.24	1320.45
2024-03-11	672.279	38.1431	51.4418	4.18951	1553.4	1419.7
2024-03-12	907.607	23.0995	43.0659	4.70683	1440.53	1316.62
2024-03-13	592.835	21.4831	43.4826	4.51786	1651.36	1467.31
2024-03-14	912.929	29.7223	45.3624	3.56238	1546.73	1386.96
2024-03-15	200	31.9203	53.332	3.2084	1483.01	1339.27
2024-03-16	764.381	29.8365	42.8188	2.87481	1312.77	1394.77
2024-03-17	617.409	19.6628	68.8363	1.49207	1597.25	1192.91
2024-03-18	540.199	29.5544	36.5809	2.43865	1777.23	1237.32
2024-03-19	618.352	23.4777	47.1969	0	1766.13	1230.61
2024-03-20	202.486	33.3484	43.404	2.80332	1554.29	1364.29
2024-03-21	556.066	31.833	71.7047	1.02282	1539.78	1523.25
2024-03-22	671.423	25.3006	52.9483	0.792821	1646.88	1573.13
2024-03-23	895.579	27.4307	65.4777	3.35979	1500.16	1413.81
2024-03-24	496.346	24.7039	27.7166	5.784	1630.18	1400.08
2024-03-25	438.301	29.6866	54.0058	4.83663	1676.61	1169.89
2024-03-26	499.649	34.7757	63.3445	0	1722.69	1295.73
2024-03-27	783.08	25.0714	51.2343	1.02074	1589.98	1271.22
2024-03-28	665.75	32.5202	65.9822	4.88154	1579.63	1287.92
2024-03-29	494.048	27.3487	42.2407	1.03503	1512.2	1333.19
2024-03-30	702.653	26.0356	71.1402	2.55073	1517.31	1302.79
2024-03-31	619.416	29.4648	84.4835	4.1001	1577.35	1152.07
2024-04-01	793.729	24.8238	44.5574	1.06331	1636.74	1424.79
2024-04-02	459.589	27.2318	43.3175	3.21075	1691.36	1242.73
2024-04-03	534.468	24.0106	71.8008	0.331949	1519.68	1373.92
2024-04-04	521.578	39.8236	73.6936	1.79726	1749.27	1557.41
2024-04-05	307.297	30.1763	42.1571	3.63956	1572.89	1258.06
2024-04-06	659.224	26.5014	43.6972	0	1597.86	1096.97
2024-04-07	652.211	31.0699	45.7732	3.88095	1525.28	1321.4
2024-04-08	601.023	29.4384	29.8332	2.96072	1357.58	1460.1
2024-04-09	553.083	28.8952	36.2202	4.10498	1688.4	1545.83
2024-04-10	316.926	33.0708	34.9379	3.44783	1673.68	1227.05
2024-04-11	515.871	33.7875	38.483	5.72828	1571.87	1399.67
2024-04-12	531.457	27.3475	49.4797	3.25045	1606.7	1303.47
2024-04-13	439.545	27.1209	53.5132	2.14119	1651.59	1339.41
2024-04-14	567.743	28.6247	73.2575	3.2446	1443.75	1600
2024-04-15	680.81	18.4904	35.0247	4.0866	1547.09	1199.7
2024-04-16	977.237	22.424	64.7648	3.09772	1679.43	1375.37
2024-04-17	634.916	36.8344	46.7902	3.08118	1474.57	1396.77
2024-04-18	651.51	38.2248	49.258	1.59602	1629.36	1458.58
2024-04-19	585.111	28.7548	60.1223	1.6742	1464.34	1359.8
2024-04-20	216.246	32.8828	33.1592	0.194789	1646.64	1380.81
2024-04-21	594.697	31.5563	55.7361	6.49915	1596.44	1310.84
2024-04-22	612.046	45	52.4968	0.512274	1438.49	1376.91
2024-04-23	1092.65	35.5979	57.3868	1.61419	1716.47	1315.68
2024-04-24	561.528	29.3604	54.3375	1.56319	1526.54	1412.16
2024-04-25	660.309	25.2223	86.8295	4.78985	1518.97	1313.04
2024-04-26	593.058	21.9678	40.4339	2.4101	1620.06	1387.71
2024-04-27	366.264	31.0173	42.035	5.49548	1714.86	1347.07
2024-04-28	828.565	26.2182	40.6529	1.65302	1498.42	1462.61
2024-04-29	750.387	22.8887	41.6678	3.55799	1606.17	1344.86
2024-04-30	758.206	26.7671	40.4392	1.32931	1642.88	1172.7
2024-05-01	418.123	24.5923	67.8352	7.2903	1669.31	1476.19
2024-05-02	880.559	38.4357	71.3076	0.624803	1617.64	1259.43
2024-05-03	319.63	34.4082	41.4388	3.61964	1563.3	1284.62
2024-05-04	717.371	29.9601	37.5147	4.26755	1517.24	1290.43
2024-05-05	1038.09	37.3997	57.0712	3.8276	1608.61	1487.44
2024-05-06	401.893	30.3868	41.7167	2.62942	1492.79	1136.43
2024-05-07	486.74	25.6936	59.494	2.74036	1307.86	1600
2024-05-08	619.93	37.6156	53.0438	3.08762	1643.66	1455.61
2024-05-09	499.305	32.6946	27.2638	2.706	1690.39	1372.32
2024-05-10	289.867	24.8138	73.2126	4.92776	1363.71	1344.51
2024-05-11	613.713	29.0483	76.9382	7.42105	1499.03	1378.56
2024-05-12	387.539	25.6219	40.8082	1.88502	1661.92	1402.11
2024-05-13	694.718	23.086	44.1845	0.260394	1800	1414.52
2024-05-14	416.115	34.6309	54.288	2.82344	1602.08	1405.56
2024-05-15	909.987	39.5471	55.0169	8.15942	1527.2	1358.96
2024-05-16	443.349	23.0072	59.8782	1.39265	1581.71	1330.27
2024-05-17	535.588	32.8148	80.1531	6.27823	1737.49	1334.87
2024-05-18	762.703	26.7468	47.3458	6.3554	1535.4	1330.51
2024-05-19	353.827	27.5644	38.0255	1.89282	1520.08	1463.38
2024-05-20	645.492	27.038	29.3102	4.13797	1551.73	1409.36
2024-05-21	861.429	25.68	39.036	6.25679	1504.67	1055.96
2024-05-22	278.503	30.2426	49.5031	2.24174	1612.27	1415.59
2024-05-23	636.927	25.8452	76.9184	2.59284	1762.47	1369.47
2024-05-24	651.977	31.3523	42.2358	1.83664	1632.31	1348.13
2024-05-25	756.365	29.7488	53.3568	0.970487	1574.76	1311.15
2024-05-26	352.61	28.8053	49.7537	1.70144	1570.82	1462.41
2024-05-27	335.909	25.4622	67.8259	0.552119	1443.68	1444.75
2024-05-28	704.388	27.1161	87.904	3.06817	1688.31	1272.71
2024-05-29	659.397	33.777	42.037	1.46005	1592.22	1390.71
2024-05-30	650.099	32.5046	42.6584	3.46757	1581.95	1252.83
2024-05-31	669.29	25.1122	65.6624	0	1800	1212.04
2024-06-01	463.995	30.4967	60.2284	3.66176	1629.88	1287.33
2024-06-02	646.451	33.7569	77.7006	4.66706	1524.82	1436.24
2024-06-03	658.614	21.653	58.7589	0	1557.36	1445.31
2024-06-04	457.13	32.7168	44.6106	3.74811	1714.84	1401.31
2024-06-05	973.155	26.6869	58.8598	5.45534	1611.33	1422.51
2024-06-06	694.767	32.853	66.6306	0.580718	1456.17	1401.62
2024-06-07	361.739	26.1837	62.3072	6.34514	1691.92	1285.85
2024-06-08	731.311	20.9756	57.6091	3.83804	1533.19	1393.19
2024-06-09	405.064	21.8623	66.0001	1.58998	1787.33	1430.04
2024-06-10	757.417	30.2404	67.5394	2.88846	1708	1425.43
2024-06-11	831.719	31.2986	70.7324	4.11665	1555.27	1468.89
2024-06-12	435.864	25.4784	59.7306	3.15201	1728.1	1420.83
2024-06-13	792.675	33.193	47.4932	4.07751	1606.79	1385.14
2024-06-14	682.556	21.6924	52.2007	1.15865	1685.28	1457.02
2024-06-15	764.412	29.6696	68.0976	3.33872	1648.47	1347.35
2024-06-16	979.359	23.9449	37.746	0.172571	1515.36	1261.81
2024-06-17	550.922	26.7408	55.5301	2.77755	1535.65	1333.69
2024-06-18	449.253	30.237	44.0999	1.19218	1703	1275.51
2024-06-19	422.097	25.6979	50.4312	1.52894	1566.52	1282.48
2024-06-20	436.838	28.0772	69.1768	5.47219	1559.64	1335.55
2024-06-21	584.58	35.0315	52.8665	5.18262	1504.49	1270.76
2024-06-22	668.23	27.1155	50.6965	4.21828	1642.36	1319.2
2024-06-23	655.338	34.1785	29.6022	0.815374	1800	1160.64
2024-06-24	765.437	24.3515	61.1938	2.36718	1493.25	1371.33
2024-06-25	602.6	32.649	59.6823	5.4262	1602.42	1350.12
2024-06-26	890.707	37.2078	82.4488	3.28343	1741.22	1268.29
2024-06-27	547.069	17.6418	45.3833	7.63866	1592.04	1415.92
2024-06-28	1100	26.0155	53.2873	3.78664	1645.24	1443.76
2024-06-29	725.133	32.8854	53.7408	3.3841	1493.76	1189.24
2024-06-30	428.568	28.9848	73.6618	2.38177	1642.83	1273.73
2024-07-01	385.822	31.8557	48.5706	3.26708	1581.29	1273.09
2024-07-02	696.494	26.9801	54.1853	2.69506	1698.57	1256.01
2024-07-03	555.307	30.4329	59.1184	4.41622	1718.74	1432.95
2024-07-04	742.8	29.2216	52.7991	4.9134	1800	1330.62
2024-07-05	694.648	35.8389	43.3035	1.42802	1657.96	1323.55
2024-07-06	585.434	31.2721	52.9113	0.337534	1632.58	1149.61
2024-07-07	430.641	31.688	66.1045	0	1619.44	1413.54
2024-07-08	297.031	27.9406	34.6023	4.01598	1564.68	1226.07
2024-07-09	510.697	27.562	51.9945	0.793267	1633.85	1355.99
2024-07-10	771.28	27.8372	39.4982	0	1570.46	1377.74
2024-07-11	642.819	31.9723	67.9257	3.77716	1616.85	1486.07
2024-07-12	350.852	27.8951	27.1522	7.986	1731.76	1219.12
2024-07-13	634.636	31.4489	41.6162	2.98786	1499.35	1048.05
2024-07-14	677.063	40.377	55.6582	4.67698	1713.99	1368.38
2024-07-15	423.229	34.3556	73.4829	3.16366	1731.71	1530.05
2024-07-16	630.745	28.3699	49.0137	2.80222	1588.19	1473.89
2024-07-17	611.642	36.0061	41.672	4.83815	1387.81	1370.97
2024-07-18	371.406	27.9596	78.2174	2.41945	1539.22	1300.84
2024-07-19	671.557	19.8094	28.2798	3.53478	1729.7	1430.71
2024-07-20	712.157	24.9596	20	3.6434	1597.71	1252.65
2024-07-21	816.61	20.646	56.6002	1.66382	1500.07	1397.64
2024-07-22	810.76	28.2424	42.4692	4.98408	1549.52	1400.55
2024-07-23	324.466	30.0921	34.6815	2.65008	1684.06	1456.02
2024-07-24	412.435	38.3822	60.6253	1.48851	1654.67	1600
2024-07-25	703.007	31.6346	53.657	4.07302	1576.11	1389.24
2024-07-26	702.757	28.9045	41.5388	1.20306	1563.32	1299.1
2024-07-27	703.01	34.147	30.7954	3.05636	1560.82	1347.44
2024-07-28	1100	18.9443	63.0869	2.98176	1507.76	1173.09
2024-07-29	714.178	31.1781	59.753	5.17179	1761.54	1280.53
2024-07-30	827.113	33.8543	48.5124	3.9494	1567.77	1309.07
2024-07-31	790.8	22.6071	77.6996	2.94995	1721.72	1297.59
2024-08-01	730.278	35.7188	33.9487	4.63553	1752.13	1365.24
2024-08-02	536.946	31.6925	27.1171	5.78042	1699.83	1267.76
2024-08-03	751.794	27.9236	39.6214	4.11562	1556.84	1462.1
2024-08-04	445.435	33.1639	49.3162	3.02071	1640.37	1350.02
2024-08-05	552.636	41.3535	53.6501	0.376328	1597.58	1349.07
2024-08-06	502.927	30.9093	46.3815	0.869773	1509.63	1317.21
2024-08-07	616.375	31.2411	55.2808	2.38955	1632.44	1365.52
2024-08-08	1062.93	27.7032	31.2269	1.78098	1482.1	1432.51
2024-08-09	226.547	25.7508	71.6565	2.62606	1718.77	1263.29
2024-08-10	737.252	34.1517	48.7677	3.1133	1553.54	1284.19
2024-08-11	277.457	25.7196	66.7594	4.05939	1620.12	1319.63
2024-08-12	505.614	30.3578	55.1409	2.859	1628.33	1215.41
2024-08-13	817.79	27.6117	56.8513	3.973	1574.11	1268.07
2024-08-14	612.856	32.3949	58.5465	3.12895	1658.67	1302.38
2024-08-15	384.451	31.6683	56.7156	0	1552.51	1437.44
2024-08-16	456.939	35.1877	59.6408	1.12133	1687.13	1376.26
2024-08-17	735.92	27.4499	69.9373	2.71182	1465.4	1369.36
2024-08-18	453.927	28.6506	52.9478	0.580611	1612.64	1435.09
2024-08-19	643.292	25.1062	60.6351	4.19986	1793.89	1336.26
2024-08-20	609.114	27.7785	48.654	6.0615	1499.97	1389.05
2024-08-21	469.68	31.8865	71.6018	5.43752	1532.23	1339.68
2024-08-22	1028.79	33.7849	39.8541	2.57311	1651.39	1376.54
2024-08-23	726.784	25.3892	77.0141	5.98145	1617.96	1291.72
2024-08-24	200	34.348	49.3976	3.29733	1635.06	1106.12
2024-08-25	637.291	36.7782	28.5384	2.32583	1648.92	1336.57
2024-08-26	467.643	32.0672	51.9216	1.77319	1663.47	1492.27
2024-08-27	770.487	39.384	39.7842	2.39506	1710.97	1442.62
2024-08-28	441.496	26.1311	62.6097	2.22365	1640.98	1446.54
2024-08-29	577.053	23.7767	40.2106	3.34083	1575.87	1473.61
2024-08-30	700.997	21.1064	43.3072	3.32115	1667.26	1358.87
2024-08-31	773.151	37.4802	21.6569	3.00609	1789.99	1369.73
2024-09-01	359.941	33.2718	43.2154	3.87388	1586.74	1288.23
2024-09-02	533.1	29.7221	20	5.38129	1502.55	1318.39
2024-09-03	505.011	31.3998	26.2415	4.89911	1710.71	1411.58
2024-09-04	469.334	24.3726	61.4062	0.0302041	1587.96	1470.39
2024-09-05	953.091	42.2288	61.787	0	1382.73	1336.06
2024-09-06	680.996	30.6461	56.3819	4.86864	1684.74	1304.98
2024-09-07	347.823	30.547	35.4954	0.266243	1546.47	1350.05
2024-09-08	783.572	33.6288	49.2843	2.55047	1590.95	1410.12
2024-09-09	1024.43	32.405	49.946	0.659774	1633.2	1205.61
2024-09-10	806.493	31.1194	32.6245	0	1619.05	1120.38
2024-09-11	296.126	26.0476	72.551	4.08293	1670.95	1294.95
2024-09-12	503.153	32.3573	63.1604	4.51831	1556.45	1227.93
2024-09-13	853.382	39.4101	46.6855	1.84698	1651.31	1299.19
2024-09-14	458.466	36.7271	50.4033	0	1574.05	1335.22
2024-09-15	688.764	37.9659	53.1257	1.90751	1673.88	1304.68
2024-09-16	754.927	27.4439	20	3.78361	1661.54	1495.25
2024-09-17	414.614	25.052	46.2923	0.0421769	1506.46	1382.67
2024-09-18	588.095	29.3711	39.7702	3.36672	1708.6	1380.05
2024-09-19	200	30.2786	34.9757	2.96938	1546.4	1412.22
2024-09-20	395.122	35.471	45.7835	4.15858	1680.81	1236.12
2024-09-21	549.486	21.5377	76.9653	3.23916	1636.73	1453.91
2024-09-22	350.443	37.6478	59.6126	1.05386	1783.82	1342.42
2024-09-23	926.482	29.21	41.4323	5.39314	1577.65	1417.05
2024-09-24	313.972	27.8656	58.5887	2.68294	1565.07	1242.81
2024-09-25	511.991	24.9395	70.9903	2.94539	1598.06	1194.62
2024-09-26	626.148	21.7257	63.8695	1.13346	1569.68	1431.79
2024-09-27	888.255	34.1159	50.8945	2.11344	1679.99	1387.64
2024-09-28	312.828	30.3666	40.2959	1.23039	1438.37	1259.79
2024-09-29	832.633	23.5502	60.4733	2.65411	1494.63	1263.03
2024-09-30	602.047	23.5246	55.9023	6.42342	1493.22	1462.54
2024-10-01	403.698	28.3211	63.4279	0.256198	1695.03	1231.06
2024-10-02	692.421	38.3451	59.5276	0	1771.06	1514.27
2024-10-03	639.812	28.702	65.7433	5.94234	1589.56	1259.94
2024-10-04	479.957	22.4843	41.9715	2.58135	1583.12	1413.84
2024-10-05	613.96	28.7713	69.7609	1.66185	1607.01	1317.14
2024-10-06	522.937	28.6364	52.964	5.07981	1716.19	1410.32
2024-10-07	622.703	16.5156	81.1289	1.78877	1507.26	1295.59
2024-10-08	732.426	29.7285	39.6622	6.65202	1623.84	1333.72
2024-10-09	917.203	28.8453	76.0395	4.35585	1697.52	1354.09
2024-10-10	352.437	33.481	52.9687	2.02418	1650.11	1249.78
2024-10-11	1026.61	39.2448	40.2287	7.31462	1618.96	1424.08
2024-10-12	209.582	35.6328	42.7417	1.78857	1700.1	1298.68
2024-10-13	569.643	28.6556	45.1948	4.48419	1329.68	1327.14
2024-10-14	717.663	24.4674	56.3625	3.59859	1667.79	1250.57
2024-10-15	656.198	42.8668	57.8425	5.60348	1534.59	1093.77
2024-10-16	475.46	30.2961	41.3945	6.12302	1416.94	1330.9
2024-10-17	558.376	30.0696	49.6347	3.06401	1651.12	1591.26
2024-10-18	501.4	29.8794	82.1341	1.49316	1737.37	1428.46
2024-10-19	482.127	30.9904	75.9131	3.91994	1586.26	1348.07
2024-10-20	769.92	29.2782	56.5449	1.64457	1695.29	1323.71
2024-10-21	671.403	27.1317	50.5701	7.02677	1761.23	1352.25
2024-10-22	461.418	27.2657	51.8005	3.27307	1731.49	1404.71
2024-10-23	779.92	29.8362	59.2028	2.26936	1764	1231.92
2024-10-24	661.46	27.2829	34.6581	3.36936	1674.21	1461.43
2024-10-25	762.572	26.4358	46.1394	0.305747	1607.54	1421.54
2024-10-26	725.926	30.5322	24.9712	1.05677	1439.8	1421.82
2024-10-27	434.201	28.7251	55.9883	5.40083	1575.39	1393.85
2024-10-28	487.964	37.52	59.7079	1.68621	1515.68	1351.96
2024-10-29	749.459	16.7452	42.7522	0.906178	1800	1417.29
2024-10-30	722.074	35.4575	73.6098	4.07331	1582.41	1409.18
2024-10-31	595.82	36.2304	31.6135	5.37141	1612.32	1314.6
2024-11-01	623.465	19.633	28.0344	4.43791	1655.15	1292.64
2024-11-02	855.533	28.2866	53.3668	4.9921	1604.36	1360.19
2024-11-03	481.686	28.1428	65.7065	1.48641	1769.51	1504.9
2024-11-04	709.419	22.9624	75.2589	0.156379	1537.74	1226.09
2024-11-05	559.561	26.1109	43.1167	6.00267	1619.46	1203.25
2024-11-06	556.464	24.4471	66.1802	2.35464	1525.75	1366.48
2024-11-07	819.755	38.7614	49.4224	2.49833	1468	1355.09
2024-11-08	765.083	34.6784	47.4106	5.65639	1538.82	1367.33
2024-11-09	762.702	36.3578	63.2549	4.11246	1596.3	1374.4
2024-11-10	861.096	33.6084	59.7848	3.91178	1557.07	1327.68
2024-11-11	604.201	24.3547	26.3541	7.33	1530.76	1498.99
2024-11-12	736.391	27.3774	72.1481	1.71296	1459.37	1189.91
2024-11-13	537.947	32.4469	70.7014	4.85568	1591.69	1267.15
2024-11-14	664.833	23.8894	40.6166	3.11403	1449.53	1339.67
2024-11-15	573.971	33.565	55.9371	3.53718	1676.01	1185.68
2024-11-16	619.399	28.7984	57.4105	6.05694	1608.24	1332.41
2024-11-17	719.031	28.1259	53.9101	4.01567	1454.24	1516.15
2024-11-18	436.356	33.5548	41.7454	4.07659	1569.08	1352.09
2024-11-19	1018.48	32.2213	39.9256	5.14501	1524.78	1373.07
2024-11-20	398.797	28.1952	49.6167	2.27009	1631.92	1223.98
2024-11-21	357.162	35.7966	67.5909	1.32158	1734.05	1288.36
2024-11-22	831.622	24.5947	58.154	0.910382	1412.48	1312.48
2024-11-23	758.333	33.0797	44.4408	0	1611.5	1318.23
2024-11-24	724.824	32.9655	61.5755	7.11241	1583.99	1478.16
2024-11-25	725.669	28.4523	20	0.793583	1667.13	1405.77
2024-11-26	597.551	31.6307	67.2315	2.55749	1621.32	1238.85
2024-11-27	420.549	23.7444	23.9043	2.44637	1524.8	1374.65
2024-11-28	615.161	34.6201	44.5634	3.61481	1568.09	1399.82
2024-11-29	464.568	29.0755	33.205	4.63147	1520.4	1464.01
2024-11-30	795.024	27.3864	30.5798	4.72095	1707.6	1508.05
2024-12-01	570.589	35.245	67.4124	1.83385	1602.13	1248.49
2024-12-02	434.901	26.4783	42.9845	2.66576	1790.12	1268.91
2024-12-03	535.723	22.9577	55.1976	3.56516	1593.93	1224.24
2024-12-04	682.586	22.2169	49.2962	2.50262	1529.16	1326.6
2024-12-05	487.255	33.03	57.1556	6.21469	1448.63	1396.64
2024-12-06	435.556	23.5979	51.1523	3.98195	1419.69	1448.73
2024-12-07	648.737	38.774	30.7551	4.46976	1441.59	1342.4
2024-12-08	648.993	19.5904	64.944	4.32576	1626.71	1318.02
2024-12-09	498.611	38.4823	42.5937	5.34695	1650.87	1365.18
2024-12-10	505.792	31.0551	26.6513	3.36204	1441.88	1266.49
2024-12-11	646.41	29.5164	43.5783	0.406336	1689.5	1558.95
2024-12-12	310.383	27.2754	72.5114	3.79938	1551.69	1189.23
2024-12-13	318.507	31.9957	62.7533	1.69729	1614.68	1368.47
2024-12-14	456.311	29.8118	44.7702	1.94277	1761.22	1552.36
2024-12-15	557.311	35.5165	44.7611	4.17273	1689.68	1350.68
2024-12-16	662.182	30.5711	45.1755	5.47657	1573.15	1331
2024-12-17	895.071	30.7515	81.1512	3.04254	1510.88	1314.26
2024-12-18	771.532	28.1819	55.729	3.61767	1384.82	1331.96
2024-12-19	568.012	29.7153	56.4506	6.40443	1528.08	1487.28
2024-12-20	596.197	31.539	65.4543	3.48151	1578.89	1128.81
2024-12-21	399.494	21.4492	53.5818	8.20337	1501.28	1503.34
2024-12-22	596.297	23.2591	46.1144	4.13102	1586.87	1207.6
2024-12-23	542.268	33.7163	47.0548	0	1607.69	1323.33
2024-12-24	664.544	30.8543	48.926	4.50668	1577.51	1307.08
2024-12-25	434.554	29.0801	49.4417	3.76232	1535	1408.86
2024-12-26	703.869	30.0922	60.9144	5.57951	1616.87	1190.19
2024-12-27	906.548	31.7379	50.7792	4.34636	1644.19	1396.22
2024-12-28	578.248	27.3012	60.9896	2.72309	1490.96	1552.43
2024-12-29	680.342	26.1085	48.7893	0.551404	1741.09	1213.68
2024-12-30	738.029	30.9792	51.1795	2.58195	1590.14	1368.97
2024-12-31	519.756	25.1081	20.027	1.29896	1601.88	1283.8
